# Supplementary material for: Study on Molecularly Imprinted Polymers Obtained Sonochemically for the Determination of Aflatoxins in Food
Source: Molecules. 2023 Jan 10;28(2):703. doi: 10.3390/molecules28020703 (PMC9861586; doi:10.3390/molecules28020703)
Supplement: Supplementary file 1 [file molecules-28-00703-s001.zip]

Archive with 1 entries (1 files):
- molecules-2097846-supplementary.pdf
